# Supplementary material for: Pumping and sliding of droplets steered by a hydrogel pattern for atmospheric water harvesting
Source: Natl Sci Rev. 2023 Dec 28;10(12):nwad334. doi: 10.1093/nsr/nwad334 (PMC10829482; doi:10.1093/nsr/nwad334)
Supplement: nwad334_Supplemental_Files [file nwad334_supplemental_files.zip]

Archive with 3 entries (3 files):
- SI-movie-1.mp4
- SI-movie-2.mp4
- Supplementary_materials-for_publication.docx
